# Supplementary material for: Short-Term Magnesium Therapy Alleviates Moderate Stress in Patients with Fibromyalgia: A Randomized Double-Blind Clinical Trial
Source: Nutrients. 2022 May 17;14(10):2088. doi: 10.3390/nu14102088 (PMC9145501; doi:10.3390/nu14102088)
Supplement: Supplementary file 1 [file nutrients-14-02088-s001.zip]

Archive with 1 entries (1 files):
- nutrients-1713333-supplementary.pdf
